# Supplementary material for: Synergistic effect of nano-selenium and metformin on type 2 diabetic rat model: Diabetic complications alleviation through insulin sensitivity, oxidative mediators and inflammatory markers
Source: PLoS One. 2019 Aug 23;14(8):e0220779. doi: 10.1371/journal.pone.0220779 (PMC6707613; doi:10.1371/journal.pone.0220779)
Supplement: S1 Data — (XLSX) [file pone.0220779.s001.xlsx]

## Sheet: Raw data 1
	Groups	COX-2	COX-2	COX2		β-actin	β-actin	β-actin		COX-2/β-actin	COX-2/β-actin	COX-2/β-actin
	Control	6.83	6.98	6.96		6.89	6.81	7.01		0.99	1.02	0.99
	Se (0.1mg)	6.88	6.78	7.04		6.55	6.89	6.53		1.05	0.98	1.07
	Se (0.4 mg)	6.5	6.87	6.32		7.01	6.98	6.8		0.93	0.98	0.92
	Met	5.98	6.02	5.69		6.44	6.89	6.14		0.93	0.87	0.93
	Se (0.1mg)+Met	5.15	5.69	4.7		11.98	12.5	12.63		0.42	0.45	0.37
	Se (0.4 mg)+Met	3.01	2.03	2.34		6.68	7.15	7.95		0.45	0.28	0.29
	HFD/STZ	19.96	20.36	20.26		7.66	7.31	6.99		2.6	2.79	2.99
	Se (0.1mg) Trx	10.98	11.8	10.61		9.98	9.93	9.4		1.1	1.18	1.12
	Se (0.4mg) Trx	8.43	8.93	8.89		7.88	7.54	7.5		1.07	1.18	1.19
	Met Trx	12.57	12.26	11.5		11.5	11.59	11.98		1.09	1.06	0.96
	Se(0.1mg)+Met Trx	8.65	8.31	8.3		9.53	9.51	9.4		0.91	0.87	0.88
	Se(0.4mg)+Met Trx	5.25	5.14	5		7.11	7.6	7.52		0.74	0.68	0.066
	Groups	p-p65	p-p65	p-p65		β-actin	β-actin	β-actin		p-p65/β-actin	p-p65/β-actin	p-p65/β-actin
	Control	7.54	7.86	7.4		6.89	6.81	7.01		1.09	1.15	1.05
	Se (0.1mg)	8.29	8.76	8.9		6.55	6.89	6.53		1.27	1.27	1.36
	Se (0.4 mg)	4.6	4.5	4.4		7.01	6.98	6.8		0.66	0.65	0.64
	Met	7.94	7.89	7.96		6.44	6.89	6.14		1.23	1.14	1.29
	Se (0.1mg)+Met	3.24	3.48	3		11.98	12.5	12.63		0.27	0.28	0.24
	Se (0.4 mg)+Met	3.3	3.5	3.1		6.68	7.15	7.95		0.49	0.49	0.39
	HFD/STZ	30.6	30.7	29		7.66	7.31	6.99		4	4.2	4.14
	Se (0.1mg) Trx	8.64	8.59	8.72		9.98	9.93	9.4		0.87	0.87	0.93
	Se (0.4mg) Trx	5.9	5.6	5.9		7.88	7.54	7.5		0.75	0.74	0.79
	Met Trx	7.7	7.6	7.83		11.5	11.59	11.98		0.67	0.66	0.65
	Se(0.1mg)+Met Trx	5.3	5.8	4.8		9.53	9.51	9.4		0.56	0.61	0.51
	Se(0.4mg)+Met Trx	4.2	4.6	4.1		7.11	7.6	7.52		0.59	0.61	0.54

## Sheet: Raw data 2
	Groups	AKT	AKT	AKT		p-AKT	p-AKT	p-AKT		p-AKT/AKT	p-AKT/AKT	p-AKT/AKT
	ctrl	8.5	8.9	8.1		4.9	5.1	4.7		0.58	0.57	0.58
	Se (0.1mg)	8.5	8.9	8.7		5.7	6.1	5.9		0.67	0.69	0.68
	Se (0.4 mg)	8.5	8.9	9.3		11.3	11.9	10.7		1.33	1.34	1.15
	Met	8.8	9.5	9		5.8	6	5.9		0.66	0.63	0.65
	Se (0.1mg)+Met	7.3	6.1	6.7		8.15	8.95	8.7		1.12	1.46	1.3
	Se (0.4 mg)+Met	8.8	8.2	7.9		14.25	14.08	14.12		1.62	1.7	1.79
	HFD/STZ	9.2	8.6	9.8		2.2	2.8	1.6		0.24	0.34	0.16
	Se (0.1mg) Trx	7.4	7.8	7		5.56	5.22	5.96		0.75	0.67	0.85
	Se (0.4mg) Trx	8.7	9.4	8.3		8.5	8.97	8		0.98	0.95	0.96
	Met Trx	8.6	8.4	7.9		9.9	9.7	10.1		1.15	1.15	1.27
	Se(0.1mg)+Met Trx	7.5	8	7.9		10.8	11.9	10.3		1.44	1.48	1.3
	Se(0.4mg)+Met Trx	8.4	8.6	8.2		11.9	12.1	12		1.42	1.4	1.46
	Groups	IRS1	IRS1	IRS1		p-IRS1	p-IRS1	p-IRS1		p-IRS1/IRS1	p-IRS1/IRS1	p-IRS1/IRS1
	ctrl	7.3	7.8	6.8		4.5	5	4.6		0.61	0.64	0.67
	Se (0.1mg)	7	7.91	7.59		6.87	6.53	6.4		0.98	0.83	0.84
	Se (0.4 mg)	7.65	7.31	7.84		13.6	13.61	13.89		1.8	1.86	1.8
	Met	7.5	8.2	8		8.74	8.66	8.1		1.17	1.05	1.01
	Se (0.1mg)+Met	7.88	8.21	8.21		9.65	9.45	9.4		1.22	1.15	1.14
	Se (0.4 mg)+Met	9.21	8.97	9.12		14.6	14.5	14.4		1.59	1.61	1.58
	HFD/STZ	10.5	11.02	10.28		2.85	3.12	3.03		0.27	0.28	0.29
	Se (0.1mg) Trx	8	8.19	9.01		7.4	7.6	7.8		0.92	0.93	0.87
	Se (0.4mg) Trx	9.65	9.45	9.4		5.07	5.56	5.57		0.53	0.59	0.59
	Met Trx	6.8	6.6	6.4		6.17	6.03	5.5		0.9	0.91	0.86
	Se(0.1mg)+Met Trx	10.23	9.87	9.6		9.4	9.6	9.2		0.92	0.97	0.96
	Se(0.4mg)+Met Trx	6.89	7.13	7.2		11.65	10.95	10.4		1.69	1.53	1.44
	Groups	GSK-3β	GSK-3β	GSK-3β		p-GSK-3β	p-GSK-3β	p-GSK-3β		p-GSK-3β/GSK-3β	p-GSK-3β/GSK-3β	p-GSK-3β/GSK-3β
	ctrl	6.8	6.4	7.2		4.4	4.6	4.2		0.65	0.72	0.58
	Se (0.1mg)	7.1	7.3	6.9		7.99	8.08	7.93		1.3	1.1	1.15
	Se (0.4 mg)	7.12	7.65	7.13		7.8	7.4	8.2		1.1	0.97	1.15
	Met	7.78	7.46	7.56		11.3	11.57	11.03		1.45	1.55	1.46
	Se (0.1mg)+Met	8.33	8.27	8.3		7.98	8.25	8.4		0.96	0.99	1.01
	Se (0.4 mg)+Met	7.88	8.13	7.69		11.76	11.74	11.9		1.5	1.44	1.55
	HFD/STZ	9.4	9	9.8		1.6	1.42	1.78		0.17	0.16	0.18
	Se (0.1mg) Trx	10.9	11.2	10.6		9.4	9.5	9.5		0.86	0.85	0.89
	Se (0.4mg) Trx	8.1	8.7	8.4		8	7.8	8.2		0.99	0.89	0.98
	Met Trx	9.57	9.13	9.8		10.33	10	10.25		1.08	1.1	1
	Se(0.1mg)+Met Trx	6.21	6.58	6.71		7.71	7.57	7.82		1.24	1.15	1.17
	Se(0.4mg)+Met Trx	10.54	10.31	10.65		11.33	11.52	11.14		1.07	1.12	1.04
	Groups	AMPK	AMPK	AMPK		p-AMPK	p-AMPK	p-AMPK		p-AMPK/AMPK	p-AMPK/AMPK	p-AMPK/AMPK
	ctrl	8.23	8.02	8.4		3.79	4.06	3.52		0.46	0.51	0.42
	Se (0.1mg)	8.1	8.3	7.9		7.19	6.89	7.49		0.89	0.83	0.94
	Se (0.4 mg)	8.26	7.99	8.35		6.36	6.72	6		0.77	0.84	0.71
	Met	8.35	8.39	8.22		8.65	8.35	8.95		1.04	0.99	1.09
	Se (0.1mg)+Met	8.44	8.27	8.61		13.47	13.58	13.36		1.59	1.64	1.55
	Se (0.4 mg)+Met	8.31	8.22	8.4		19.44	19.66	19.1		2.33	2.39	2.27
	HFD/STZ	8.34	8.28	8.4		2.05	2.1	2		0.24	0.25	0.24
	Se (0.1mg) Trx	8.41	8.32	8.5		5.76	5.89	5.63		0.68	0.7	0.66
	Se (0.4mg) Trx	8.4	8.7	7.9		6.12	6.24	6		0.73	0.72	0.76
	Met Trx	8.4	8.3	8.32		7.62	7.48	7.57		0.91	0.9	0.91
	Se(0.1mg)+Met Trx	8.42	8.49	8.29		8.16	8.31	8.04		0.97	0.99	0.97
	Se(0.4mg)+Met Trx	8.44	8.58	8.3		12.29	12.54	12.04		1.46	1.46	1.45
